# Supplementary material for: Investigating Interventions in Alzheimer's Disease with Computer Simulation Models
Source: PLoS One. 2013 Sep 16;8(9):e73631. doi: 10.1371/journal.pone.0073631 (PMC3782376; doi:10.1371/journal.pone.0073631)
Supplement: Code S1 — SBML code. This file contains the SBML code for the model in which passive immunisation was mimicked at day 4 after the start of the simulation. (XML) [file pone.0073631.s006.xml]

<?xml version="1.0" encoding="UTF-8"?>
<sbml xmlns="http://www.sbml.org/sbml/level2/version3" level="2" version="3">
  <model id="GSK3_p53_AlzheimerDisease_Immunisation_Day4">
    <listOfUnitDefinitions>
      <unitDefinition id="substance">
        <listOfUnits>
          <unit kind="item"/>
        </listOfUnits>
      </unitDefinition>
    </listOfUnitDefinitions>
    <listOfCompartments>
      <compartment id="cell" size="1"/>
    </listOfCompartments>
    <listOfSpecies>
      <species id="Mdm2" compartment="cell" initialAmount="5" hasOnlySubstanceUnits="true"/>
      <species id="p53" compartment="cell" initialAmount="5" hasOnlySubstanceUnits="true"/>
      <species id="Mdm2_p53" compartment="cell" initialAmount="95" hasOnlySubstanceUnits="true"/>
      <species id="Mdm2_mRNA" compartment="cell" initialAmount="10" hasOnlySubstanceUnits="true"/>
      <species id="p53_mRNA" compartment="cell" initialAmount="10" hasOnlySubstanceUnits="true"/>
      <species id="ATMA" compartment="cell" initialAmount="0" hasOnlySubstanceUnits="true"/>
      <species id="ATMI" compartment="cell" initialAmount="200" hasOnlySubstanceUnits="true"/>
      <species id="p53_P" compartment="cell" initialAmount="0" hasOnlySubstanceUnits="true"/>
      <species id="Mdm2_P" compartment="cell" initialAmount="0" hasOnlySubstanceUnits="true"/>
      <species id="IR" compartment="cell" initialAmount="0" hasOnlySubstanceUnits="true"/>
      <species id="ROS" compartment="cell" initialAmount="0" hasOnlySubstanceUnits="true"/>
      <species id="damDNA" compartment="cell" initialAmount="0" hasOnlySubstanceUnits="true"/>
      <species id="E1" compartment="cell" initialAmount="100" hasOnlySubstanceUnits="true"/>
      <species id="E2" compartment="cell" initialAmount="100" hasOnlySubstanceUnits="true"/>
      <species id="E1_Ub" compartment="cell" initialAmount="0" hasOnlySubstanceUnits="true"/>
      <species id="E2_Ub" compartment="cell" initialAmount="0" hasOnlySubstanceUnits="true"/>
      <species id="Proteasome" compartment="cell" initialAmount="500" hasOnlySubstanceUnits="true"/>
      <species id="Ub" compartment="cell" initialAmount="4000" hasOnlySubstanceUnits="true"/>
      <species id="p53DUB" compartment="cell" initialAmount="200" hasOnlySubstanceUnits="true"/>
      <species id="Mdm2DUB" compartment="cell" initialAmount="200" hasOnlySubstanceUnits="true"/>
      <species id="DUB" compartment="cell" initialAmount="200" hasOnlySubstanceUnits="true"/>
      <species id="Mdm2_p53_Ub" compartment="cell" initialAmount="0" hasOnlySubstanceUnits="true"/>
      <species id="Mdm2_p53_Ub2" compartment="cell" initialAmount="0" hasOnlySubstanceUnits="true"/>
      <species id="Mdm2_p53_Ub3" compartment="cell" initialAmount="0" hasOnlySubstanceUnits="true"/>
      <species id="Mdm2_p53_Ub4" compartment="cell" initialAmount="0" hasOnlySubstanceUnits="true"/>
      <species id="Mdm2_P1_p53_Ub4" compartment="cell" initialAmount="0" hasOnlySubstanceUnits="true"/>
      <species id="Mdm2_Ub" compartment="cell" initialAmount="0" hasOnlySubstanceUnits="true"/>
      <species id="Mdm2_Ub2" compartment="cell" initialAmount="0" hasOnlySubstanceUnits="true"/>
      <species id="Mdm2_Ub3" compartment="cell" initialAmount="0" hasOnlySubstanceUnits="true"/>
      <species id="Mdm2_Ub4" compartment="cell" initialAmount="0" hasOnlySubstanceUnits="true"/>
      <species id="Mdm2_P_Ub" compartment="cell" initialAmount="0" hasOnlySubstanceUnits="true"/>
      <species id="Mdm2_P_Ub2" compartment="cell" initialAmount="0" hasOnlySubstanceUnits="true"/>
      <species id="Mdm2_P_Ub3" compartment="cell" initialAmount="0" hasOnlySubstanceUnits="true"/>
      <species id="Mdm2_P_Ub4" compartment="cell" initialAmount="0" hasOnlySubstanceUnits="true"/>
      <species id="p53_Ub4_Proteasome" compartment="cell" initialAmount="0" hasOnlySubstanceUnits="true"/>
      <species id="Mdm2_Ub4_Proteasome" compartment="cell" initialAmount="0" hasOnlySubstanceUnits="true"/>
      <species id="Mdm2_P_Ub4_Proteasome" compartment="cell" initialAmount="0" hasOnlySubstanceUnits="true"/>
      <species id="GSK3b" compartment="cell" initialAmount="500" hasOnlySubstanceUnits="true"/>
      <species id="GSK3b_p53" compartment="cell" initialAmount="0" hasOnlySubstanceUnits="true"/>
      <species id="GSK3b_p53_P" compartment="cell" initialAmount="0" hasOnlySubstanceUnits="true"/>
      <species id="Abeta" compartment="cell" initialAmount="0" hasOnlySubstanceUnits="true"/>
      <species id="AggAbeta_Proteasome" compartment="cell" initialAmount="0" hasOnlySubstanceUnits="true"/>
      <species id="AbP" compartment="cell" initialAmount="0" hasOnlySubstanceUnits="true"/>
      <species id="Tau" compartment="cell" initialAmount="0" hasOnlySubstanceUnits="true"/>
      <species id="Tau_P1" compartment="cell" initialAmount="0" hasOnlySubstanceUnits="true"/>
      <species id="Tau_P2" compartment="cell" initialAmount="0" hasOnlySubstanceUnits="true"/>
      <species id="MT_Tau" compartment="cell" initialAmount="100" hasOnlySubstanceUnits="true"/>
      <species id="AggTau" compartment="cell" initialAmount="0" hasOnlySubstanceUnits="true"/>
      <species id="AggTau_Proteasome" compartment="cell" initialAmount="0" hasOnlySubstanceUnits="true"/>
      <species id="Proteasome_Tau" compartment="cell" initialAmount="0" hasOnlySubstanceUnits="true"/>
      <species id="PP1" compartment="cell" initialAmount="50" hasOnlySubstanceUnits="true"/>
      <species id="NFT" compartment="cell" initialAmount="0" hasOnlySubstanceUnits="true"/>
      <species id="ATP" compartment="cell" initialAmount="10000" hasOnlySubstanceUnits="true" boundaryCondition="true" constant="true"/>
      <species id="ADP" compartment="cell" initialAmount="1000" hasOnlySubstanceUnits="true" boundaryCondition="true" constant="true"/>
      <species id="AMP" compartment="cell" initialAmount="1000" hasOnlySubstanceUnits="true" boundaryCondition="true" constant="true"/>
      <species id="AbDim" compartment="cell" initialAmount="0" hasOnlySubstanceUnits="true"/>
      <species id="AbP_GliaA" compartment="cell" initialAmount="0" hasOnlySubstanceUnits="true"/>
      <species id="GliaI" compartment="cell" initialAmount="100" hasOnlySubstanceUnits="true"/>
      <species id="GliaP1" compartment="cell" initialAmount="0" hasOnlySubstanceUnits="true"/>
      <species id="GliaP2" compartment="cell" initialAmount="0" hasOnlySubstanceUnits="true"/>
      <species id="GliaA" compartment="cell" initialAmount="0" hasOnlySubstanceUnits="true"/>
      <species id="antiAb" compartment="cell" initialAmount="0" hasOnlySubstanceUnits="true"/>
      <species id="Abeta_antiAb" compartment="cell" initialAmount="0" hasOnlySubstanceUnits="true"/>
      <species id="AbDim_antiAb" compartment="cell" initialAmount="0" hasOnlySubstanceUnits="true"/>
      <species id="degAbetaGlia" compartment="cell" initialAmount="0" hasOnlySubstanceUnits="true"/>
      <species id="disaggPlaque1" compartment="cell" initialAmount="0" hasOnlySubstanceUnits="true"/>
      <species id="disaggPlaque2" compartment="cell" initialAmount="0" hasOnlySubstanceUnits="true"/>
      <species id="Source" compartment="cell" initialAmount="1" hasOnlySubstanceUnits="true" boundaryCondition="true" constant="true"/>
      <species id="Sink" compartment="cell" initialAmount="1" hasOnlySubstanceUnits="true" boundaryCondition="true" constant="true"/>
    </listOfSpecies>
    <listOfParameters>
      <parameter id="kactATM" value="0.0001"/>
      <parameter id="kactDUBMdm2" value="1e-007"/>
      <parameter id="kactDUBp53" value="1e-007"/>
      <parameter id="kactDUBProtp53" value="0.0001"/>
      <parameter id="kactglia1" value="6e-007"/>
      <parameter id="kactglia2" value="6e-007"/>
      <parameter id="kaggTau" value="1e-008"/>
      <parameter id="kaggTauP1" value="1e-008"/>
      <parameter id="kaggTauP2" value="1e-007"/>
      <parameter id="kbinAbantiAb" value="1e-006"/>
      <parameter id="kbinAbPGlia" value="1e-005"/>
      <parameter id="kbinE1Ub" value="0.0002"/>
      <parameter id="kbinE2Ub" value="0.001"/>
      <parameter id="kbinGSK3bp53" value="2e-006"/>
      <parameter id="kbinMdm2p53" value="0.001155"/>
      <parameter id="kbinMTTau" value="0.1"/>
      <parameter id="kbinProt" value="2e-006"/>
      <parameter id="kbinTauProt" value="1.925e-007"/>
      <parameter id="kdam" value="0.08"/>
      <parameter id="kdamROS" value="1e-005"/>
      <parameter id="kdedimerAbeta" value="1e-006"/>
      <parameter id="kdegAbeta" value="1.5e-005"/>
      <parameter id="kdegAbetaAntiAb" value="-2.5"/>
      <parameter id="kdegAbPGlia" value="0.005"/>
      <parameter id="kdegAntiAb" value="2.75e-006"/>
      <parameter id="kdegMdm2" value="0.01"/>
      <parameter id="kdegMdm2mRNA" value="0.0005"/>
      <parameter id="kdegp53" value="0.005"/>
      <parameter id="kdegp53mRNA" value="0.0001"/>
      <parameter id="kdegTau20SProt" value="0.01"/>
      <parameter id="kdephosMdm2" value="0.5"/>
      <parameter id="kdephosp53" value="0.5"/>
      <parameter id="kdephosTau" value="0.01"/>
      <parameter id="kdimerAbeta" value="3e-006"/>
      <parameter id="kdisaggAbP1" value="0.0002"/>
      <parameter id="kdisaggAbP2" value="1e-006"/>
      <parameter id="kgenROSAbeta" value="3e-005"/>
      <parameter id="kgenROSGlia" value="2e-005"/>
      <parameter id="kgenROSPlaque" value="2e-005"/>
      <parameter id="kinactATM" value="0.0005"/>
      <parameter id="kinactglia1" value="5e-006"/>
      <parameter id="kinactglia2" value="5e-006"/>
      <parameter id="kinhibprot" value="1e-007"/>
      <parameter id="kMdm2PolyUb" value="0.00456"/>
      <parameter id="kMdm2PUb" value="6.84e-006"/>
      <parameter id="kMdm2Ub" value="4.56e-006"/>
      <parameter id="kp53PolyUb" value="0.01"/>
      <parameter id="kp53Ub" value="5e-005"/>
      <parameter id="kpf" value="0.2"/>
      <parameter id="kpg" value="0.15"/>
      <parameter id="kpghalf" value="10"/>
      <parameter id="kphosMdm2" value="2"/>
      <parameter id="kphosMdm2GSK3b" value="0.005"/>
      <parameter id="kphosMdm2GSK3bp53" value="0.5"/>
      <parameter id="kphosp53" value="0.0002"/>
      <parameter id="kphosTauGSK3b" value="0.0002"/>
      <parameter id="kphosTauGSK3bp53" value="0.1"/>
      <parameter id="kprodAbeta" value="1.86e-005"/>
      <parameter id="kprodAbeta2" value="1.86e-005"/>
      <parameter id="kproteff" value="1" constant="false"/>
      <parameter id="krelAbPGlia" value="5e-005"/>
      <parameter id="krelGSK3bp53" value="0.002"/>
      <parameter id="krelMdm2p53" value="1.155e-005"/>
      <parameter id="krelMTTau" value="0.0001"/>
      <parameter id="kremROS" value="7e-005"/>
      <parameter id="krepair" value="2e-005"/>
      <parameter id="ksynMdm2" value="0.000495"/>
      <parameter id="ksynMdm2mRNA" value="0.0005"/>
      <parameter id="ksynMdm2mRNAGSK3bp53" value="0.0007"/>
      <parameter id="ksynp53" value="0.007"/>
      <parameter id="ksynp53mRNA" value="0.001"/>
      <parameter id="ksynp53mRNAAbeta" value="1e-005"/>
      <parameter id="ksynTau" value="8e-005"/>
      <parameter id="ktangfor" value="0.001"/>
    </listOfParameters>
    <listOfReactions>
      <reaction id="p53mRNASynthesis" reversible="false">
        <listOfReactants>
          <speciesReference species="Source"/>
        </listOfReactants>
        <listOfProducts>
          <speciesReference species="p53_mRNA"/>
        </listOfProducts>
        <kineticLaw>
          <math xmlns="http://www.w3.org/1998/Math/MathML">
            <apply>
              <times/>
              <ci> ksynp53mRNA </ci>
              <ci> Source </ci>
            </apply>
          </math>
        </kineticLaw>
      </reaction>
      <reaction id="p53mRNADegradation" reversible="false">
        <listOfReactants>
          <speciesReference species="p53_mRNA"/>
        </listOfReactants>
        <listOfProducts>
          <speciesReference species="Sink"/>
        </listOfProducts>
        <kineticLaw>
          <math xmlns="http://www.w3.org/1998/Math/MathML">
            <apply>
              <times/>
              <ci> kdegp53mRNA </ci>
              <ci> p53_mRNA </ci>
            </apply>
          </math>
        </kineticLaw>
      </reaction>
      <reaction id="Mdm2Synthesis" reversible="false">
        <listOfReactants>
          <speciesReference species="Mdm2_mRNA"/>
        </listOfReactants>
        <listOfProducts>
          <speciesReference species="Mdm2_mRNA"/>
          <speciesReference species="Mdm2"/>
        </listOfProducts>
        <kineticLaw>
          <math xmlns="http://www.w3.org/1998/Math/MathML">
            <apply>
              <times/>
              <ci> ksynMdm2 </ci>
              <ci> Mdm2_mRNA </ci>
            </apply>
          </math>
        </kineticLaw>
      </reaction>
      <reaction id="Mdm2mRNASynthesis1" reversible="false">
        <listOfReactants>
          <speciesReference species="p53"/>
        </listOfReactants>
        <listOfProducts>
          <speciesReference species="p53"/>
          <speciesReference species="Mdm2_mRNA"/>
        </listOfProducts>
        <kineticLaw>
          <math xmlns="http://www.w3.org/1998/Math/MathML">
            <apply>
              <times/>
              <ci> ksynMdm2mRNA </ci>
              <ci> p53 </ci>
            </apply>
          </math>
        </kineticLaw>
      </reaction>
      <reaction id="Mdm2mRNASynthesis2" reversible="false">
        <listOfReactants>
          <speciesReference species="p53_P"/>
        </listOfReactants>
        <listOfProducts>
          <speciesReference species="p53_P"/>
          <speciesReference species="Mdm2_mRNA"/>
        </listOfProducts>
        <kineticLaw>
          <math xmlns="http://www.w3.org/1998/Math/MathML">
            <apply>
              <times/>
              <ci> ksynMdm2mRNA </ci>
              <ci> p53_P </ci>
            </apply>
          </math>
        </kineticLaw>
      </reaction>
      <reaction id="Mdm2mRNASynthesis3" reversible="false">
        <listOfReactants>
          <speciesReference species="GSK3b_p53"/>
        </listOfReactants>
        <listOfProducts>
          <speciesReference species="GSK3b_p53"/>
          <speciesReference species="Mdm2_mRNA"/>
        </listOfProducts>
        <kineticLaw>
          <math xmlns="http://www.w3.org/1998/Math/MathML">
            <apply>
              <times/>
              <ci> ksynMdm2mRNAGSK3bp53 </ci>
              <ci> GSK3b_p53 </ci>
            </apply>
          </math>
        </kineticLaw>
      </reaction>
      <reaction id="Mdm2mRNASynthesis4" reversible="false">
        <listOfReactants>
          <speciesReference species="GSK3b_p53_P"/>
        </listOfReactants>
        <listOfProducts>
          <speciesReference species="GSK3b_p53_P"/>
          <speciesReference species="Mdm2_mRNA"/>
        </listOfProducts>
        <kineticLaw>
          <math xmlns="http://www.w3.org/1998/Math/MathML">
            <apply>
              <times/>
              <ci> ksynMdm2mRNAGSK3bp53 </ci>
              <ci> GSK3b_p53_P </ci>
            </apply>
          </math>
        </kineticLaw>
      </reaction>
      <reaction id="Mdm2mRNADegradation" reversible="false">
        <listOfReactants>
          <speciesReference species="Mdm2_mRNA"/>
        </listOfReactants>
        <listOfProducts>
          <speciesReference species="Sink"/>
        </listOfProducts>
        <kineticLaw>
          <math xmlns="http://www.w3.org/1998/Math/MathML">
            <apply>
              <times/>
              <ci> kdegMdm2mRNA </ci>
              <ci> Mdm2_mRNA </ci>
            </apply>
          </math>
        </kineticLaw>
      </reaction>
      <reaction id="P53Mdm2Binding" reversible="false">
        <listOfReactants>
          <speciesReference species="p53"/>
          <speciesReference species="Mdm2"/>
        </listOfReactants>
        <listOfProducts>
          <speciesReference species="Mdm2_p53"/>
        </listOfProducts>
        <kineticLaw>
          <math xmlns="http://www.w3.org/1998/Math/MathML">
            <apply>
              <times/>
              <ci> kbinMdm2p53 </ci>
              <ci> p53 </ci>
              <ci> Mdm2 </ci>
            </apply>
          </math>
        </kineticLaw>
      </reaction>
      <reaction id="P53Mdm2Release" reversible="false">
        <listOfReactants>
          <speciesReference species="Mdm2_p53"/>
        </listOfReactants>
        <listOfProducts>
          <speciesReference species="p53"/>
          <speciesReference species="Mdm2"/>
        </listOfProducts>
        <kineticLaw>
          <math xmlns="http://www.w3.org/1998/Math/MathML">
            <apply>
              <times/>
              <ci> krelMdm2p53 </ci>
              <ci> Mdm2_p53 </ci>
            </apply>
          </math>
        </kineticLaw>
      </reaction>
      <reaction id="GSK3p53Binding" reversible="false">
        <listOfReactants>
          <speciesReference species="GSK3b"/>
          <speciesReference species="p53"/>
        </listOfReactants>
        <listOfProducts>
          <speciesReference species="GSK3b_p53"/>
        </listOfProducts>
        <kineticLaw>
          <math xmlns="http://www.w3.org/1998/Math/MathML">
            <apply>
              <times/>
              <ci> kbinGSK3bp53 </ci>
              <ci> GSK3b </ci>
              <ci> p53 </ci>
            </apply>
          </math>
        </kineticLaw>
      </reaction>
      <reaction id="GSK3p53Release" reversible="false">
        <listOfReactants>
          <speciesReference species="GSK3b_p53"/>
        </listOfReactants>
        <listOfProducts>
          <speciesReference species="GSK3b"/>
          <speciesReference species="p53"/>
        </listOfProducts>
        <kineticLaw>
          <math xmlns="http://www.w3.org/1998/Math/MathML">
            <apply>
              <times/>
              <ci> krelGSK3bp53 </ci>
              <ci> GSK3b_p53 </ci>
            </apply>
          </math>
        </kineticLaw>
      </reaction>
      <reaction id="GSK3p53PBinding" reversible="false">
        <listOfReactants>
          <speciesReference species="GSK3b"/>
          <speciesReference species="p53_P"/>
        </listOfReactants>
        <listOfProducts>
          <speciesReference species="GSK3b_p53_P"/>
        </listOfProducts>
        <kineticLaw>
          <math xmlns="http://www.w3.org/1998/Math/MathML">
            <apply>
              <times/>
              <ci> kbinGSK3bp53 </ci>
              <ci> GSK3b </ci>
              <ci> p53_P </ci>
            </apply>
          </math>
        </kineticLaw>
      </reaction>
      <reaction id="GSK3_p53PRelease" reversible="false">
        <listOfReactants>
          <speciesReference species="GSK3b_p53_P"/>
        </listOfReactants>
        <listOfProducts>
          <speciesReference species="GSK3b"/>
          <speciesReference species="p53_P"/>
        </listOfProducts>
        <kineticLaw>
          <math xmlns="http://www.w3.org/1998/Math/MathML">
            <apply>
              <times/>
              <ci> krelGSK3bp53 </ci>
              <ci> GSK3b_p53_P </ci>
            </apply>
          </math>
        </kineticLaw>
      </reaction>
      <reaction id="E1UbBinding" reversible="false">
        <listOfReactants>
          <speciesReference species="E1"/>
          <speciesReference species="Ub"/>
          <speciesReference species="ATP"/>
        </listOfReactants>
        <listOfProducts>
          <speciesReference species="E1_Ub"/>
          <speciesReference species="AMP"/>
        </listOfProducts>
        <kineticLaw>
          <math xmlns="http://www.w3.org/1998/Math/MathML">
            <apply>
              <divide/>
              <apply>
                <times/>
                <ci> kbinE1Ub </ci>
                <ci> E1 </ci>
                <ci> Ub </ci>
                <ci> ATP </ci>
              </apply>
              <apply>
                <plus/>
                <cn type="integer"> 5000 </cn>
                <ci> ATP </ci>
              </apply>
            </apply>
          </math>
        </kineticLaw>
      </reaction>
      <reaction id="E2UbBinding" reversible="false">
        <listOfReactants>
          <speciesReference species="E2"/>
          <speciesReference species="E1_Ub"/>
        </listOfReactants>
        <listOfProducts>
          <speciesReference species="E2_Ub"/>
          <speciesReference species="E1"/>
        </listOfProducts>
        <kineticLaw>
          <math xmlns="http://www.w3.org/1998/Math/MathML">
            <apply>
              <times/>
              <ci> kbinE2Ub </ci>
              <ci> E2 </ci>
              <ci> E1_Ub </ci>
            </apply>
          </math>
        </kineticLaw>
      </reaction>
      <reaction id="Mdm2Ubiquitination" reversible="false">
        <listOfReactants>
          <speciesReference species="Mdm2"/>
          <speciesReference species="E2_Ub"/>
        </listOfReactants>
        <listOfProducts>
          <speciesReference species="Mdm2_Ub"/>
          <speciesReference species="E2"/>
        </listOfProducts>
        <kineticLaw>
          <math xmlns="http://www.w3.org/1998/Math/MathML">
            <apply>
              <times/>
              <ci> kMdm2Ub </ci>
              <ci> Mdm2 </ci>
              <ci> E2_Ub </ci>
            </apply>
          </math>
        </kineticLaw>
      </reaction>
      <reaction id="Mdm2polyUbiquitination1" reversible="false">
        <listOfReactants>
          <speciesReference species="Mdm2_Ub"/>
          <speciesReference species="E2_Ub"/>
        </listOfReactants>
        <listOfProducts>
          <speciesReference species="Mdm2_Ub2"/>
          <speciesReference species="E2"/>
        </listOfProducts>
        <kineticLaw>
          <math xmlns="http://www.w3.org/1998/Math/MathML">
            <apply>
              <times/>
              <ci> kMdm2PolyUb </ci>
              <ci> Mdm2_Ub </ci>
              <ci> E2_Ub </ci>
            </apply>
          </math>
        </kineticLaw>
      </reaction>
      <reaction id="Mdm2polyUbiquitination2" reversible="false">
        <listOfReactants>
          <speciesReference species="Mdm2_Ub2"/>
          <speciesReference species="E2_Ub"/>
        </listOfReactants>
        <listOfProducts>
          <speciesReference species="Mdm2_Ub3"/>
          <speciesReference species="E2"/>
        </listOfProducts>
        <kineticLaw>
          <math xmlns="http://www.w3.org/1998/Math/MathML">
            <apply>
              <times/>
              <ci> kMdm2PolyUb </ci>
              <ci> Mdm2_Ub2 </ci>
              <ci> E2_Ub </ci>
            </apply>
          </math>
        </kineticLaw>
      </reaction>
      <reaction id="Mdm2polyUbiquitination3" reversible="false">
        <listOfReactants>
          <speciesReference species="Mdm2_Ub3"/>
          <speciesReference species="E2_Ub"/>
        </listOfReactants>
        <listOfProducts>
          <speciesReference species="Mdm2_Ub4"/>
          <speciesReference species="E2"/>
        </listOfProducts>
        <kineticLaw>
          <math xmlns="http://www.w3.org/1998/Math/MathML">
            <apply>
              <times/>
              <ci> kMdm2PolyUb </ci>
              <ci> Mdm2_Ub3 </ci>
              <ci> E2_Ub </ci>
            </apply>
          </math>
        </kineticLaw>
      </reaction>
      <reaction id="Mdm2Deubiquitination4" reversible="false">
        <listOfReactants>
          <speciesReference species="Mdm2_Ub4"/>
          <speciesReference species="Mdm2DUB"/>
        </listOfReactants>
        <listOfProducts>
          <speciesReference species="Mdm2_Ub3"/>
          <speciesReference species="Mdm2DUB"/>
          <speciesReference species="Ub"/>
        </listOfProducts>
        <kineticLaw>
          <math xmlns="http://www.w3.org/1998/Math/MathML">
            <apply>
              <times/>
              <ci> kactDUBMdm2 </ci>
              <ci> Mdm2_Ub4 </ci>
              <ci> Mdm2DUB </ci>
            </apply>
          </math>
        </kineticLaw>
      </reaction>
      <reaction id="Mdm2Deubiquitination3" reversible="false">
        <listOfReactants>
          <speciesReference species="Mdm2_Ub3"/>
          <speciesReference species="Mdm2DUB"/>
        </listOfReactants>
        <listOfProducts>
          <speciesReference species="Mdm2_Ub2"/>
          <speciesReference species="Mdm2DUB"/>
          <speciesReference species="Ub"/>
        </listOfProducts>
        <kineticLaw>
          <math xmlns="http://www.w3.org/1998/Math/MathML">
            <apply>
              <times/>
              <ci> kactDUBMdm2 </ci>
              <ci> Mdm2_Ub3 </ci>
              <ci> Mdm2DUB </ci>
            </apply>
          </math>
        </kineticLaw>
      </reaction>
      <reaction id="Mdm2Deubiquitination2" reversible="false">
        <listOfReactants>
          <speciesReference species="Mdm2_Ub2"/>
          <speciesReference species="Mdm2DUB"/>
        </listOfReactants>
        <listOfProducts>
          <speciesReference species="Mdm2_Ub"/>
          <speciesReference species="Mdm2DUB"/>
          <speciesReference species="Ub"/>
        </listOfProducts>
        <kineticLaw>
          <math xmlns="http://www.w3.org/1998/Math/MathML">
            <apply>
              <times/>
              <ci> kactDUBMdm2 </ci>
              <ci> Mdm2_Ub2 </ci>
              <ci> Mdm2DUB </ci>
            </apply>
          </math>
        </kineticLaw>
      </reaction>
      <reaction id="Mdm2Deubiquitination1" reversible="false">
        <listOfReactants>
          <speciesReference species="Mdm2_Ub"/>
          <speciesReference species="Mdm2DUB"/>
        </listOfReactants>
        <listOfProducts>
          <speciesReference species="Mdm2"/>
          <speciesReference species="Mdm2DUB"/>
          <speciesReference species="Ub"/>
        </listOfProducts>
        <kineticLaw>
          <math xmlns="http://www.w3.org/1998/Math/MathML">
            <apply>
              <times/>
              <ci> kactDUBMdm2 </ci>
              <ci> Mdm2_Ub </ci>
              <ci> Mdm2DUB </ci>
            </apply>
          </math>
        </kineticLaw>
      </reaction>
      <reaction id="Mdm2ProteasomeBinding1" reversible="false">
        <listOfReactants>
          <speciesReference species="Mdm2_Ub4"/>
          <speciesReference species="Proteasome"/>
        </listOfReactants>
        <listOfProducts>
          <speciesReference species="Mdm2_Ub4_Proteasome"/>
        </listOfProducts>
        <kineticLaw>
          <math xmlns="http://www.w3.org/1998/Math/MathML">
            <apply>
              <times/>
              <ci> kbinProt </ci>
              <ci> Mdm2_Ub4 </ci>
              <ci> Proteasome </ci>
            </apply>
          </math>
        </kineticLaw>
      </reaction>
      <reaction id="Mdm2Degradation" reversible="false">
        <listOfReactants>
          <speciesReference species="Mdm2_Ub4_Proteasome"/>
        </listOfReactants>
        <listOfProducts>
          <speciesReference species="Proteasome"/>
          <speciesReference species="Ub" stoichiometry="4"/>
        </listOfProducts>
        <kineticLaw>
          <math xmlns="http://www.w3.org/1998/Math/MathML">
            <apply>
              <times/>
              <ci> kdegMdm2 </ci>
              <ci> Mdm2_Ub4_Proteasome </ci>
              <ci> kproteff </ci>
            </apply>
          </math>
        </kineticLaw>
      </reaction>
      <reaction id="p53Synthesis" reversible="false">
        <listOfReactants>
          <speciesReference species="p53_mRNA"/>
        </listOfReactants>
        <listOfProducts>
          <speciesReference species="p53"/>
          <speciesReference species="p53_mRNA"/>
        </listOfProducts>
        <kineticLaw>
          <math xmlns="http://www.w3.org/1998/Math/MathML">
            <apply>
              <times/>
              <ci> ksynp53 </ci>
              <ci> p53_mRNA </ci>
            </apply>
          </math>
        </kineticLaw>
      </reaction>
      <reaction id="p53Monoubiquitination" reversible="false">
        <listOfReactants>
          <speciesReference species="E2_Ub"/>
          <speciesReference species="Mdm2_p53"/>
        </listOfReactants>
        <listOfProducts>
          <speciesReference species="Mdm2_p53_Ub"/>
          <speciesReference species="E2"/>
        </listOfProducts>
        <kineticLaw>
          <math xmlns="http://www.w3.org/1998/Math/MathML">
            <apply>
              <times/>
              <ci> kp53Ub </ci>
              <ci> E2_Ub </ci>
              <ci> Mdm2_p53 </ci>
            </apply>
          </math>
        </kineticLaw>
      </reaction>
      <reaction id="p53Polyubiquitination1" reversible="false">
        <listOfReactants>
          <speciesReference species="Mdm2_p53_Ub"/>
          <speciesReference species="E2_Ub"/>
        </listOfReactants>
        <listOfProducts>
          <speciesReference species="Mdm2_p53_Ub2"/>
          <speciesReference species="E2"/>
        </listOfProducts>
        <kineticLaw>
          <math xmlns="http://www.w3.org/1998/Math/MathML">
            <apply>
              <times/>
              <ci> kp53PolyUb </ci>
              <ci> Mdm2_p53_Ub </ci>
              <ci> E2_Ub </ci>
            </apply>
          </math>
        </kineticLaw>
      </reaction>
      <reaction id="p53Polyubiquitination2" reversible="false">
        <listOfReactants>
          <speciesReference species="Mdm2_p53_Ub2"/>
          <speciesReference species="E2_Ub"/>
        </listOfReactants>
        <listOfProducts>
          <speciesReference species="Mdm2_p53_Ub3"/>
          <speciesReference species="E2"/>
        </listOfProducts>
        <kineticLaw>
          <math xmlns="http://www.w3.org/1998/Math/MathML">
            <apply>
              <times/>
              <ci> kp53PolyUb </ci>
              <ci> Mdm2_p53_Ub2 </ci>
              <ci> E2_Ub </ci>
            </apply>
          </math>
        </kineticLaw>
      </reaction>
      <reaction id="p53Polyubiquitination3" reversible="false">
        <listOfReactants>
          <speciesReference species="Mdm2_p53_Ub3"/>
          <speciesReference species="E2_Ub"/>
        </listOfReactants>
        <listOfProducts>
          <speciesReference species="Mdm2_p53_Ub4"/>
          <speciesReference species="E2"/>
        </listOfProducts>
        <kineticLaw>
          <math xmlns="http://www.w3.org/1998/Math/MathML">
            <apply>
              <times/>
              <ci> kp53PolyUb </ci>
              <ci> Mdm2_p53_Ub3 </ci>
              <ci> E2_Ub </ci>
            </apply>
          </math>
        </kineticLaw>
      </reaction>
      <reaction id="p53Deubiqutination4" reversible="false">
        <listOfReactants>
          <speciesReference species="Mdm2_p53_Ub4"/>
          <speciesReference species="p53DUB"/>
        </listOfReactants>
        <listOfProducts>
          <speciesReference species="Mdm2_p53_Ub3"/>
          <speciesReference species="p53DUB"/>
          <speciesReference species="Ub"/>
        </listOfProducts>
        <kineticLaw>
          <math xmlns="http://www.w3.org/1998/Math/MathML">
            <apply>
              <times/>
              <ci> kactDUBp53 </ci>
              <ci> Mdm2_p53_Ub4 </ci>
              <ci> p53DUB </ci>
            </apply>
          </math>
        </kineticLaw>
      </reaction>
      <reaction id="p53Deubiquitination3" reversible="false">
        <listOfReactants>
          <speciesReference species="Mdm2_p53_Ub3"/>
          <speciesReference species="p53DUB"/>
        </listOfReactants>
        <listOfProducts>
          <speciesReference species="Mdm2_p53_Ub2"/>
          <speciesReference species="p53DUB"/>
          <speciesReference species="Ub"/>
        </listOfProducts>
        <kineticLaw>
          <math xmlns="http://www.w3.org/1998/Math/MathML">
            <apply>
              <times/>
              <ci> kactDUBp53 </ci>
              <ci> Mdm2_p53_Ub3 </ci>
              <ci> p53DUB </ci>
            </apply>
          </math>
        </kineticLaw>
      </reaction>
      <reaction id="p53Deubiquitination2" reversible="false">
        <listOfReactants>
          <speciesReference species="Mdm2_p53_Ub2"/>
          <speciesReference species="p53DUB"/>
        </listOfReactants>
        <listOfProducts>
          <speciesReference species="Mdm2_p53_Ub"/>
          <speciesReference species="p53DUB"/>
          <speciesReference species="Ub"/>
        </listOfProducts>
        <kineticLaw>
          <math xmlns="http://www.w3.org/1998/Math/MathML">
            <apply>
              <times/>
              <ci> kactDUBp53 </ci>
              <ci> Mdm2_p53_Ub2 </ci>
              <ci> p53DUB </ci>
            </apply>
          </math>
        </kineticLaw>
      </reaction>
      <reaction id="p53Deubiquitination1" reversible="false">
        <listOfReactants>
          <speciesReference species="Mdm2_p53_Ub"/>
          <speciesReference species="p53DUB"/>
        </listOfReactants>
        <listOfProducts>
          <speciesReference species="Mdm2_p53"/>
          <speciesReference species="p53DUB"/>
          <speciesReference species="Ub"/>
        </listOfProducts>
        <kineticLaw>
          <math xmlns="http://www.w3.org/1998/Math/MathML">
            <apply>
              <times/>
              <ci> kactDUBp53 </ci>
              <ci> Mdm2_p53_Ub </ci>
              <ci> p53DUB </ci>
            </apply>
          </math>
        </kineticLaw>
      </reaction>
      <reaction id="Mdm2GSK3phosphorylation1" reversible="false">
        <listOfReactants>
          <speciesReference species="Mdm2_p53_Ub4"/>
          <speciesReference species="GSK3b"/>
        </listOfReactants>
        <listOfProducts>
          <speciesReference species="Mdm2_P1_p53_Ub4"/>
          <speciesReference species="GSK3b"/>
        </listOfProducts>
        <kineticLaw>
          <math xmlns="http://www.w3.org/1998/Math/MathML">
            <apply>
              <times/>
              <ci> kphosMdm2GSK3b </ci>
              <ci> Mdm2_p53_Ub4 </ci>
              <ci> GSK3b </ci>
            </apply>
          </math>
        </kineticLaw>
      </reaction>
      <reaction id="Mdm2GSK3phosphorylation2" reversible="false">
        <listOfReactants>
          <speciesReference species="Mdm2_p53_Ub4"/>
          <speciesReference species="GSK3b_p53"/>
        </listOfReactants>
        <listOfProducts>
          <speciesReference species="Mdm2_P1_p53_Ub4"/>
          <speciesReference species="GSK3b_p53"/>
        </listOfProducts>
        <kineticLaw>
          <math xmlns="http://www.w3.org/1998/Math/MathML">
            <apply>
              <times/>
              <ci> kphosMdm2GSK3bp53 </ci>
              <ci> Mdm2_p53_Ub4 </ci>
              <ci> GSK3b_p53 </ci>
            </apply>
          </math>
        </kineticLaw>
      </reaction>
      <reaction id="Mdm2GSK3phosphorylation3" reversible="false">
        <listOfReactants>
          <speciesReference species="Mdm2_p53_Ub4"/>
          <speciesReference species="GSK3b_p53_P"/>
        </listOfReactants>
        <listOfProducts>
          <speciesReference species="Mdm2_P1_p53_Ub4"/>
          <speciesReference species="GSK3b_p53_P"/>
        </listOfProducts>
        <kineticLaw>
          <math xmlns="http://www.w3.org/1998/Math/MathML">
            <apply>
              <times/>
              <ci> kphosMdm2GSK3bp53 </ci>
              <ci> Mdm2_p53_Ub4 </ci>
              <ci> GSK3b_p53_P </ci>
            </apply>
          </math>
        </kineticLaw>
      </reaction>
      <reaction id="p53ProteasomeBinding1" reversible="false">
        <listOfReactants>
          <speciesReference species="Mdm2_P1_p53_Ub4"/>
          <speciesReference species="Proteasome"/>
        </listOfReactants>
        <listOfProducts>
          <speciesReference species="p53_Ub4_Proteasome"/>
          <speciesReference species="Mdm2"/>
        </listOfProducts>
        <kineticLaw>
          <math xmlns="http://www.w3.org/1998/Math/MathML">
            <apply>
              <times/>
              <ci> kbinProt </ci>
              <ci> Mdm2_P1_p53_Ub4 </ci>
              <ci> Proteasome </ci>
            </apply>
          </math>
        </kineticLaw>
      </reaction>
      <reaction id="Degradationp53_Ub4" reversible="false">
        <listOfReactants>
          <speciesReference species="p53_Ub4_Proteasome"/>
          <speciesReference species="ATP"/>
        </listOfReactants>
        <listOfProducts>
          <speciesReference species="Ub" stoichiometry="4"/>
          <speciesReference species="Proteasome"/>
          <speciesReference species="ADP"/>
        </listOfProducts>
        <kineticLaw>
          <math xmlns="http://www.w3.org/1998/Math/MathML">
            <apply>
              <divide/>
              <apply>
                <times/>
                <ci> kdegp53 </ci>
                <ci> kproteff </ci>
                <ci> p53_Ub4_Proteasome </ci>
                <ci> ATP </ci>
              </apply>
              <apply>
                <plus/>
                <cn type="integer"> 5000 </cn>
                <ci> ATP </ci>
              </apply>
            </apply>
          </math>
        </kineticLaw>
      </reaction>
      <reaction id="TauMTbinding" reversible="false">
        <listOfReactants>
          <speciesReference species="Tau"/>
        </listOfReactants>
        <listOfProducts>
          <speciesReference species="MT_Tau"/>
        </listOfProducts>
        <kineticLaw>
          <math xmlns="http://www.w3.org/1998/Math/MathML">
            <apply>
              <times/>
              <ci> kbinMTTau </ci>
              <ci> Tau </ci>
            </apply>
          </math>
        </kineticLaw>
      </reaction>
      <reaction id="TauMTrelease" reversible="false">
        <listOfReactants>
          <speciesReference species="MT_Tau"/>
        </listOfReactants>
        <listOfProducts>
          <speciesReference species="Tau"/>
        </listOfProducts>
        <kineticLaw>
          <math xmlns="http://www.w3.org/1998/Math/MathML">
            <apply>
              <times/>
              <ci> krelMTTau </ci>
              <ci> MT_Tau </ci>
            </apply>
          </math>
        </kineticLaw>
      </reaction>
      <reaction id="Tauphosphorylation1" reversible="false">
        <listOfReactants>
          <speciesReference species="GSK3b_p53"/>
          <speciesReference species="Tau"/>
        </listOfReactants>
        <listOfProducts>
          <speciesReference species="GSK3b_p53"/>
          <speciesReference species="Tau_P1"/>
        </listOfProducts>
        <kineticLaw>
          <math xmlns="http://www.w3.org/1998/Math/MathML">
            <apply>
              <times/>
              <ci> kphosTauGSK3bp53 </ci>
              <ci> GSK3b_p53 </ci>
              <ci> Tau </ci>
            </apply>
          </math>
        </kineticLaw>
      </reaction>
      <reaction id="Tauphosphorylation2" reversible="false">
        <listOfReactants>
          <speciesReference species="GSK3b_p53"/>
          <speciesReference species="Tau_P1"/>
        </listOfReactants>
        <listOfProducts>
          <speciesReference species="GSK3b_p53"/>
          <speciesReference species="Tau_P2"/>
        </listOfProducts>
        <kineticLaw>
          <math xmlns="http://www.w3.org/1998/Math/MathML">
            <apply>
              <times/>
              <ci> kphosTauGSK3bp53 </ci>
              <ci> GSK3b_p53 </ci>
              <ci> Tau_P1 </ci>
            </apply>
          </math>
        </kineticLaw>
      </reaction>
      <reaction id="Tauphosphorylation3" reversible="false">
        <listOfReactants>
          <speciesReference species="GSK3b_p53_P"/>
          <speciesReference species="Tau"/>
        </listOfReactants>
        <listOfProducts>
          <speciesReference species="GSK3b_p53_P"/>
          <speciesReference species="Tau_P1"/>
        </listOfProducts>
        <kineticLaw>
          <math xmlns="http://www.w3.org/1998/Math/MathML">
            <apply>
              <times/>
              <ci> kphosTauGSK3bp53 </ci>
              <ci> GSK3b_p53_P </ci>
              <ci> Tau </ci>
            </apply>
          </math>
        </kineticLaw>
      </reaction>
      <reaction id="Tauphosphorylation4" reversible="false">
        <listOfReactants>
          <speciesReference species="GSK3b_p53_P"/>
          <speciesReference species="Tau_P1"/>
        </listOfReactants>
        <listOfProducts>
          <speciesReference species="GSK3b_p53_P"/>
          <speciesReference species="Tau_P2"/>
        </listOfProducts>
        <kineticLaw>
          <math xmlns="http://www.w3.org/1998/Math/MathML">
            <apply>
              <times/>
              <ci> kphosTauGSK3bp53 </ci>
              <ci> GSK3b_p53_P </ci>
              <ci> Tau_P1 </ci>
            </apply>
          </math>
        </kineticLaw>
      </reaction>
      <reaction id="Tauphosphorylation5" reversible="false">
        <listOfReactants>
          <speciesReference species="GSK3b"/>
          <speciesReference species="Tau"/>
        </listOfReactants>
        <listOfProducts>
          <speciesReference species="GSK3b"/>
          <speciesReference species="Tau_P1"/>
        </listOfProducts>
        <kineticLaw>
          <math xmlns="http://www.w3.org/1998/Math/MathML">
            <apply>
              <times/>
              <ci> kphosTauGSK3b </ci>
              <ci> GSK3b </ci>
              <ci> Tau </ci>
            </apply>
          </math>
        </kineticLaw>
      </reaction>
      <reaction id="Tauphosphorylation6" reversible="false">
        <listOfReactants>
          <speciesReference species="GSK3b"/>
          <speciesReference species="Tau_P1"/>
        </listOfReactants>
        <listOfProducts>
          <speciesReference species="GSK3b"/>
          <speciesReference species="Tau_P2"/>
        </listOfProducts>
        <kineticLaw>
          <math xmlns="http://www.w3.org/1998/Math/MathML">
            <apply>
              <times/>
              <ci> kphosTauGSK3b </ci>
              <ci> GSK3b </ci>
              <ci> Tau_P1 </ci>
            </apply>
          </math>
        </kineticLaw>
      </reaction>
      <reaction id="Taudephosphorylation1" reversible="false">
        <listOfReactants>
          <speciesReference species="Tau_P2"/>
          <speciesReference species="PP1"/>
        </listOfReactants>
        <listOfProducts>
          <speciesReference species="Tau_P1"/>
          <speciesReference species="PP1"/>
        </listOfProducts>
        <kineticLaw>
          <math xmlns="http://www.w3.org/1998/Math/MathML">
            <apply>
              <times/>
              <ci> kdephosTau </ci>
              <ci> Tau_P2 </ci>
              <ci> PP1 </ci>
            </apply>
          </math>
        </kineticLaw>
      </reaction>
      <reaction id="Taudephosphorylation2" reversible="false">
        <listOfReactants>
          <speciesReference species="Tau_P1"/>
          <speciesReference species="PP1"/>
        </listOfReactants>
        <listOfProducts>
          <speciesReference species="Tau"/>
          <speciesReference species="PP1"/>
        </listOfProducts>
        <kineticLaw>
          <math xmlns="http://www.w3.org/1998/Math/MathML">
            <apply>
              <times/>
              <ci> kdephosTau </ci>
              <ci> Tau_P1 </ci>
              <ci> PP1 </ci>
            </apply>
          </math>
        </kineticLaw>
      </reaction>
      <reaction id="TauP1Aggregation1" reversible="false">
        <listOfReactants>
          <speciesReference species="Tau_P1" stoichiometry="2"/>
        </listOfReactants>
        <listOfProducts>
          <speciesReference species="AggTau" stoichiometry="2"/>
        </listOfProducts>
        <kineticLaw>
          <math xmlns="http://www.w3.org/1998/Math/MathML">
            <apply>
              <times/>
              <ci> kaggTauP1 </ci>
              <ci> Tau_P1 </ci>
              <apply>
                <minus/>
                <ci> Tau_P1 </ci>
                <cn type="integer"> 1 </cn>
              </apply>
              <cn> 0.5 </cn>
            </apply>
          </math>
        </kineticLaw>
      </reaction>
      <reaction id="TauP1Aggregation2" reversible="false">
        <listOfReactants>
          <speciesReference species="Tau_P1"/>
          <speciesReference species="AggTau"/>
        </listOfReactants>
        <listOfProducts>
          <speciesReference species="AggTau" stoichiometry="2"/>
        </listOfProducts>
        <kineticLaw>
          <math xmlns="http://www.w3.org/1998/Math/MathML">
            <apply>
              <times/>
              <ci> kaggTauP1 </ci>
              <ci> Tau_P1 </ci>
              <ci> AggTau </ci>
            </apply>
          </math>
        </kineticLaw>
      </reaction>
      <reaction id="TauP2Aggregation1" reversible="false">
        <listOfReactants>
          <speciesReference species="Tau_P2" stoichiometry="2"/>
        </listOfReactants>
        <listOfProducts>
          <speciesReference species="AggTau" stoichiometry="2"/>
        </listOfProducts>
        <kineticLaw>
          <math xmlns="http://www.w3.org/1998/Math/MathML">
            <apply>
              <times/>
              <ci> kaggTauP2 </ci>
              <ci> Tau_P2 </ci>
              <apply>
                <minus/>
                <ci> Tau_P2 </ci>
                <cn type="integer"> 1 </cn>
              </apply>
              <cn> 0.5 </cn>
            </apply>
          </math>
        </kineticLaw>
      </reaction>
      <reaction id="TauP2Aggregation2" reversible="false">
        <listOfReactants>
          <speciesReference species="Tau_P2"/>
          <speciesReference species="AggTau"/>
        </listOfReactants>
        <listOfProducts>
          <speciesReference species="AggTau" stoichiometry="2"/>
        </listOfProducts>
        <kineticLaw>
          <math xmlns="http://www.w3.org/1998/Math/MathML">
            <apply>
              <times/>
              <ci> kaggTauP2 </ci>
              <ci> Tau_P2 </ci>
              <ci> AggTau </ci>
            </apply>
          </math>
        </kineticLaw>
      </reaction>
      <reaction id="TauAggregation1" reversible="false">
        <listOfReactants>
          <speciesReference species="Tau" stoichiometry="2"/>
        </listOfReactants>
        <listOfProducts>
          <speciesReference species="AggTau" stoichiometry="2"/>
        </listOfProducts>
        <kineticLaw>
          <math xmlns="http://www.w3.org/1998/Math/MathML">
            <apply>
              <times/>
              <ci> kaggTau </ci>
              <ci> Tau </ci>
              <apply>
                <minus/>
                <ci> Tau </ci>
                <cn type="integer"> 1 </cn>
              </apply>
              <cn> 0.5 </cn>
            </apply>
          </math>
        </kineticLaw>
      </reaction>
      <reaction id="TauAggregation2" reversible="false">
        <listOfReactants>
          <speciesReference species="Tau"/>
          <speciesReference species="AggTau"/>
        </listOfReactants>
        <listOfProducts>
          <speciesReference species="AggTau" stoichiometry="2"/>
        </listOfProducts>
        <kineticLaw>
          <math xmlns="http://www.w3.org/1998/Math/MathML">
            <apply>
              <times/>
              <ci> kaggTau </ci>
              <ci> Tau </ci>
              <ci> AggTau </ci>
            </apply>
          </math>
        </kineticLaw>
      </reaction>
      <reaction id="TangleFormation1" reversible="false">
        <listOfReactants>
          <speciesReference species="AggTau" stoichiometry="2"/>
        </listOfReactants>
        <listOfProducts>
          <speciesReference species="NFT" stoichiometry="2"/>
        </listOfProducts>
        <kineticLaw>
          <math xmlns="http://www.w3.org/1998/Math/MathML">
            <apply>
              <times/>
              <ci> ktangfor </ci>
              <ci> AggTau </ci>
              <apply>
                <minus/>
                <ci> AggTau </ci>
                <cn type="integer"> 1 </cn>
              </apply>
              <cn> 0.5 </cn>
            </apply>
          </math>
        </kineticLaw>
      </reaction>
      <reaction id="TangleFormation2" reversible="false">
        <listOfReactants>
          <speciesReference species="AggTau"/>
          <speciesReference species="NFT"/>
        </listOfReactants>
        <listOfProducts>
          <speciesReference species="NFT" stoichiometry="2"/>
        </listOfProducts>
        <kineticLaw>
          <math xmlns="http://www.w3.org/1998/Math/MathML">
            <apply>
              <times/>
              <ci> ktangfor </ci>
              <ci> AggTau </ci>
              <ci> NFT </ci>
            </apply>
          </math>
        </kineticLaw>
      </reaction>
      <reaction id="ProteasomeInhibitionAggTau" reversible="false">
        <listOfReactants>
          <speciesReference species="AggTau"/>
          <speciesReference species="Proteasome"/>
        </listOfReactants>
        <listOfProducts>
          <speciesReference species="AggTau_Proteasome"/>
        </listOfProducts>
        <kineticLaw>
          <math xmlns="http://www.w3.org/1998/Math/MathML">
            <apply>
              <times/>
              <ci> kinhibprot </ci>
              <ci> AggTau </ci>
              <ci> Proteasome </ci>
            </apply>
          </math>
        </kineticLaw>
      </reaction>
      <reaction id="Abetaproduction1" reversible="false">
        <listOfReactants>
          <speciesReference species="Source"/>
        </listOfReactants>
        <listOfProducts>
          <speciesReference species="Abeta"/>
        </listOfProducts>
        <kineticLaw>
          <math xmlns="http://www.w3.org/1998/Math/MathML">
            <apply>
              <times/>
              <ci> kprodAbeta </ci>
              <ci> Source </ci>
            </apply>
          </math>
        </kineticLaw>
      </reaction>
      <reaction id="Abetaproduction2" reversible="false">
        <listOfReactants>
          <speciesReference species="GSK3b_p53"/>
        </listOfReactants>
        <listOfProducts>
          <speciesReference species="Abeta"/>
          <speciesReference species="GSK3b_p53"/>
        </listOfProducts>
        <kineticLaw>
          <math xmlns="http://www.w3.org/1998/Math/MathML">
            <apply>
              <times/>
              <ci> kprodAbeta2 </ci>
              <ci> GSK3b_p53 </ci>
            </apply>
          </math>
        </kineticLaw>
      </reaction>
      <reaction id="Abetaproduction3" reversible="false">
        <listOfReactants>
          <speciesReference species="GSK3b_p53_P"/>
        </listOfReactants>
        <listOfProducts>
          <speciesReference species="Abeta"/>
          <speciesReference species="GSK3b_p53_P"/>
        </listOfProducts>
        <kineticLaw>
          <math xmlns="http://www.w3.org/1998/Math/MathML">
            <apply>
              <times/>
              <ci> kprodAbeta2 </ci>
              <ci> GSK3b_p53_P </ci>
            </apply>
          </math>
        </kineticLaw>
      </reaction>
      <reaction id="ProteasomeInhibitionAbeta" reversible="false">
        <listOfReactants>
          <speciesReference species="AbDim"/>
          <speciesReference species="Proteasome"/>
        </listOfReactants>
        <listOfProducts>
          <speciesReference species="AggAbeta_Proteasome"/>
        </listOfProducts>
        <kineticLaw>
          <math xmlns="http://www.w3.org/1998/Math/MathML">
            <apply>
              <times/>
              <ci> kinhibprot </ci>
              <ci> AbDim </ci>
              <ci> Proteasome </ci>
            </apply>
          </math>
        </kineticLaw>
      </reaction>
      <reaction id="AbetaDegradation" reversible="false">
        <listOfReactants>
          <speciesReference species="Abeta"/>
        </listOfReactants>
        <listOfProducts>
          <speciesReference species="Sink"/>
        </listOfProducts>
        <kineticLaw>
          <math xmlns="http://www.w3.org/1998/Math/MathML">
            <apply>
              <times/>
              <ci> kdegAbeta </ci>
              <ci> Abeta </ci>
            </apply>
          </math>
        </kineticLaw>
      </reaction>
      <reaction id="p53transcriptionViaAbeta" reversible="false">
        <listOfReactants>
          <speciesReference species="Abeta"/>
        </listOfReactants>
        <listOfProducts>
          <speciesReference species="p53_mRNA"/>
          <speciesReference species="Abeta"/>
        </listOfProducts>
        <kineticLaw>
          <math xmlns="http://www.w3.org/1998/Math/MathML">
            <apply>
              <times/>
              <ci> ksynp53mRNAAbeta </ci>
              <ci> Abeta </ci>
            </apply>
          </math>
        </kineticLaw>
      </reaction>
      <reaction id="DNAdamage" reversible="false">
        <listOfReactants>
          <speciesReference species="IR"/>
        </listOfReactants>
        <listOfProducts>
          <speciesReference species="IR"/>
          <speciesReference species="damDNA"/>
        </listOfProducts>
        <kineticLaw>
          <math xmlns="http://www.w3.org/1998/Math/MathML">
            <apply>
              <times/>
              <ci> kdam </ci>
              <ci> IR </ci>
            </apply>
          </math>
        </kineticLaw>
      </reaction>
      <reaction id="DNArepair" reversible="false">
        <listOfReactants>
          <speciesReference species="damDNA"/>
        </listOfReactants>
        <listOfProducts>
          <speciesReference species="Sink"/>
        </listOfProducts>
        <kineticLaw>
          <math xmlns="http://www.w3.org/1998/Math/MathML">
            <apply>
              <times/>
              <ci> krepair </ci>
              <ci> damDNA </ci>
            </apply>
          </math>
        </kineticLaw>
      </reaction>
      <reaction id="ATMactivation" reversible="false">
        <listOfReactants>
          <speciesReference species="damDNA"/>
          <speciesReference species="ATMI"/>
        </listOfReactants>
        <listOfProducts>
          <speciesReference species="damDNA"/>
          <speciesReference species="ATMA"/>
        </listOfProducts>
        <kineticLaw>
          <math xmlns="http://www.w3.org/1998/Math/MathML">
            <apply>
              <times/>
              <ci> kactATM </ci>
              <ci> damDNA </ci>
              <ci> ATMI </ci>
            </apply>
          </math>
        </kineticLaw>
      </reaction>
      <reaction id="p53phosphorylation" reversible="false">
        <listOfReactants>
          <speciesReference species="p53"/>
          <speciesReference species="ATMA"/>
        </listOfReactants>
        <listOfProducts>
          <speciesReference species="p53_P"/>
          <speciesReference species="ATMA"/>
        </listOfProducts>
        <kineticLaw>
          <math xmlns="http://www.w3.org/1998/Math/MathML">
            <apply>
              <times/>
              <ci> kphosp53 </ci>
              <ci> p53 </ci>
              <ci> ATMA </ci>
            </apply>
          </math>
        </kineticLaw>
      </reaction>
      <reaction id="p53dephosphorylation" reversible="false">
        <listOfReactants>
          <speciesReference species="p53_P"/>
        </listOfReactants>
        <listOfProducts>
          <speciesReference species="p53"/>
        </listOfProducts>
        <kineticLaw>
          <math xmlns="http://www.w3.org/1998/Math/MathML">
            <apply>
              <times/>
              <ci> kdephosp53 </ci>
              <ci> p53_P </ci>
            </apply>
          </math>
        </kineticLaw>
      </reaction>
      <reaction id="Mdm2phosphorylation" reversible="false">
        <listOfReactants>
          <speciesReference species="Mdm2"/>
          <speciesReference species="ATMA"/>
        </listOfReactants>
        <listOfProducts>
          <speciesReference species="Mdm2_P"/>
          <speciesReference species="ATMA"/>
        </listOfProducts>
        <kineticLaw>
          <math xmlns="http://www.w3.org/1998/Math/MathML">
            <apply>
              <times/>
              <ci> kphosMdm2 </ci>
              <ci> Mdm2 </ci>
              <ci> ATMA </ci>
            </apply>
          </math>
        </kineticLaw>
      </reaction>
      <reaction id="Mdm2dephosphorylation" reversible="false">
        <listOfReactants>
          <speciesReference species="Mdm2_P"/>
        </listOfReactants>
        <listOfProducts>
          <speciesReference species="Mdm2"/>
        </listOfProducts>
        <kineticLaw>
          <math xmlns="http://www.w3.org/1998/Math/MathML">
            <apply>
              <times/>
              <ci> kdephosMdm2 </ci>
              <ci> Mdm2_P </ci>
            </apply>
          </math>
        </kineticLaw>
      </reaction>
      <reaction id="Mdm2PUbiquitination" reversible="false">
        <listOfReactants>
          <speciesReference species="Mdm2_P"/>
          <speciesReference species="E2_Ub"/>
        </listOfReactants>
        <listOfProducts>
          <speciesReference species="Mdm2_P_Ub"/>
          <speciesReference species="E2"/>
        </listOfProducts>
        <kineticLaw>
          <math xmlns="http://www.w3.org/1998/Math/MathML">
            <apply>
              <times/>
              <ci> kMdm2PUb </ci>
              <ci> Mdm2_P </ci>
              <ci> E2_Ub </ci>
            </apply>
          </math>
        </kineticLaw>
      </reaction>
      <reaction id="Mdm2PpolyUbiquitination1" reversible="false">
        <listOfReactants>
          <speciesReference species="Mdm2_P_Ub"/>
          <speciesReference species="E2_Ub"/>
        </listOfReactants>
        <listOfProducts>
          <speciesReference species="Mdm2_P_Ub2"/>
          <speciesReference species="E2"/>
        </listOfProducts>
        <kineticLaw>
          <math xmlns="http://www.w3.org/1998/Math/MathML">
            <apply>
              <times/>
              <ci> kMdm2PolyUb </ci>
              <ci> Mdm2_P_Ub </ci>
              <ci> E2_Ub </ci>
            </apply>
          </math>
        </kineticLaw>
      </reaction>
      <reaction id="Mdm2PpolyUbiquitination2" reversible="false">
        <listOfReactants>
          <speciesReference species="Mdm2_P_Ub2"/>
          <speciesReference species="E2_Ub"/>
        </listOfReactants>
        <listOfProducts>
          <speciesReference species="Mdm2_P_Ub3"/>
          <speciesReference species="E2"/>
        </listOfProducts>
        <kineticLaw>
          <math xmlns="http://www.w3.org/1998/Math/MathML">
            <apply>
              <times/>
              <ci> kMdm2PolyUb </ci>
              <ci> Mdm2_P_Ub2 </ci>
              <ci> E2_Ub </ci>
            </apply>
          </math>
        </kineticLaw>
      </reaction>
      <reaction id="Mdm2PpolyUbiquitination3" reversible="false">
        <listOfReactants>
          <speciesReference species="Mdm2_P_Ub3"/>
          <speciesReference species="E2_Ub"/>
        </listOfReactants>
        <listOfProducts>
          <speciesReference species="Mdm2_P_Ub4"/>
          <speciesReference species="E2"/>
        </listOfProducts>
        <kineticLaw>
          <math xmlns="http://www.w3.org/1998/Math/MathML">
            <apply>
              <times/>
              <ci> kMdm2PolyUb </ci>
              <ci> Mdm2_P_Ub3 </ci>
              <ci> E2_Ub </ci>
            </apply>
          </math>
        </kineticLaw>
      </reaction>
      <reaction id="Mdm2PDeubiquitination4" reversible="false">
        <listOfReactants>
          <speciesReference species="Mdm2_P_Ub4"/>
          <speciesReference species="Mdm2DUB"/>
        </listOfReactants>
        <listOfProducts>
          <speciesReference species="Mdm2_P_Ub3"/>
          <speciesReference species="Mdm2DUB"/>
          <speciesReference species="Ub"/>
        </listOfProducts>
        <kineticLaw>
          <math xmlns="http://www.w3.org/1998/Math/MathML">
            <apply>
              <times/>
              <ci> kactDUBMdm2 </ci>
              <ci> Mdm2_P_Ub4 </ci>
              <ci> Mdm2DUB </ci>
            </apply>
          </math>
        </kineticLaw>
      </reaction>
      <reaction id="Mdm2PDeubiquitination3" reversible="false">
        <listOfReactants>
          <speciesReference species="Mdm2_P_Ub3"/>
          <speciesReference species="Mdm2DUB"/>
        </listOfReactants>
        <listOfProducts>
          <speciesReference species="Mdm2_P_Ub2"/>
          <speciesReference species="Mdm2DUB"/>
          <speciesReference species="Ub"/>
        </listOfProducts>
        <kineticLaw>
          <math xmlns="http://www.w3.org/1998/Math/MathML">
            <apply>
              <times/>
              <ci> kactDUBMdm2 </ci>
              <ci> Mdm2_P_Ub3 </ci>
              <ci> Mdm2DUB </ci>
            </apply>
          </math>
        </kineticLaw>
      </reaction>
      <reaction id="Mdm2PDeubiquitination2" reversible="false">
        <listOfReactants>
          <speciesReference species="Mdm2_P_Ub2"/>
          <speciesReference species="Mdm2DUB"/>
        </listOfReactants>
        <listOfProducts>
          <speciesReference species="Mdm2_P_Ub"/>
          <speciesReference species="Mdm2DUB"/>
          <speciesReference species="Ub"/>
        </listOfProducts>
        <kineticLaw>
          <math xmlns="http://www.w3.org/1998/Math/MathML">
            <apply>
              <times/>
              <ci> kactDUBMdm2 </ci>
              <ci> Mdm2_P_Ub2 </ci>
              <ci> Mdm2DUB </ci>
            </apply>
          </math>
        </kineticLaw>
      </reaction>
      <reaction id="Mdm2PDeubiquitination1" reversible="false">
        <listOfReactants>
          <speciesReference species="Mdm2_P_Ub"/>
          <speciesReference species="Mdm2DUB"/>
        </listOfReactants>
        <listOfProducts>
          <speciesReference species="Mdm2_P"/>
          <speciesReference species="Mdm2DUB"/>
          <speciesReference species="Ub"/>
        </listOfProducts>
        <kineticLaw>
          <math xmlns="http://www.w3.org/1998/Math/MathML">
            <apply>
              <times/>
              <ci> kactDUBMdm2 </ci>
              <ci> Mdm2_P_Ub </ci>
              <ci> Mdm2DUB </ci>
            </apply>
          </math>
        </kineticLaw>
      </reaction>
      <reaction id="Mdm2PProteasomeBinding1" reversible="false">
        <listOfReactants>
          <speciesReference species="Mdm2_P_Ub4"/>
          <speciesReference species="Proteasome"/>
        </listOfReactants>
        <listOfProducts>
          <speciesReference species="Mdm2_P_Ub4_Proteasome"/>
        </listOfProducts>
        <kineticLaw>
          <math xmlns="http://www.w3.org/1998/Math/MathML">
            <apply>
              <times/>
              <ci> kbinProt </ci>
              <ci> Mdm2_P_Ub4 </ci>
              <ci> Proteasome </ci>
            </apply>
          </math>
        </kineticLaw>
      </reaction>
      <reaction id="Mdm2PDegradation" reversible="false">
        <listOfReactants>
          <speciesReference species="Mdm2_P_Ub4_Proteasome"/>
        </listOfReactants>
        <listOfProducts>
          <speciesReference species="Proteasome"/>
          <speciesReference species="Ub" stoichiometry="4"/>
        </listOfProducts>
        <kineticLaw>
          <math xmlns="http://www.w3.org/1998/Math/MathML">
            <apply>
              <times/>
              <ci> kdegMdm2 </ci>
              <ci> Mdm2_P_Ub4_Proteasome </ci>
              <ci> kproteff </ci>
            </apply>
          </math>
        </kineticLaw>
      </reaction>
      <reaction id="ATMInactivation" reversible="false">
        <listOfReactants>
          <speciesReference species="ATMA"/>
        </listOfReactants>
        <listOfProducts>
          <speciesReference species="ATMI"/>
        </listOfProducts>
        <kineticLaw>
          <math xmlns="http://www.w3.org/1998/Math/MathML">
            <apply>
              <times/>
              <ci> kinactATM </ci>
              <ci> ATMA </ci>
            </apply>
          </math>
        </kineticLaw>
      </reaction>
      <reaction id="AbetaROSproduction1" reversible="false">
        <listOfReactants>
          <speciesReference species="Abeta"/>
        </listOfReactants>
        <listOfProducts>
          <speciesReference species="Abeta"/>
          <speciesReference species="ROS"/>
        </listOfProducts>
        <kineticLaw>
          <math xmlns="http://www.w3.org/1998/Math/MathML">
            <apply>
              <times/>
              <ci> kgenROSAbeta </ci>
              <ci> Abeta </ci>
            </apply>
          </math>
        </kineticLaw>
      </reaction>
      <reaction id="PlaqueROSproduction" reversible="false">
        <listOfReactants>
          <speciesReference species="AbP"/>
        </listOfReactants>
        <listOfProducts>
          <speciesReference species="AbP"/>
          <speciesReference species="ROS"/>
        </listOfProducts>
        <kineticLaw>
          <math xmlns="http://www.w3.org/1998/Math/MathML">
            <apply>
              <times/>
              <ci> kgenROSPlaque </ci>
              <ci> AbP </ci>
            </apply>
          </math>
        </kineticLaw>
      </reaction>
      <reaction id="AggAbetaROSproduction2" reversible="false">
        <listOfReactants>
          <speciesReference species="AggAbeta_Proteasome"/>
        </listOfReactants>
        <listOfProducts>
          <speciesReference species="AggAbeta_Proteasome"/>
          <speciesReference species="ROS"/>
        </listOfProducts>
        <kineticLaw>
          <math xmlns="http://www.w3.org/1998/Math/MathML">
            <apply>
              <times/>
              <ci> kgenROSAbeta </ci>
              <ci> AggAbeta_Proteasome </ci>
            </apply>
          </math>
        </kineticLaw>
      </reaction>
      <reaction id="ROSDNAdamage" reversible="false">
        <listOfReactants>
          <speciesReference species="ROS"/>
        </listOfReactants>
        <listOfProducts>
          <speciesReference species="ROS"/>
          <speciesReference species="damDNA"/>
        </listOfProducts>
        <kineticLaw>
          <math xmlns="http://www.w3.org/1998/Math/MathML">
            <apply>
              <times/>
              <ci> kdamROS </ci>
              <ci> ROS </ci>
            </apply>
          </math>
        </kineticLaw>
      </reaction>
      <reaction id="TauSynthesis" reversible="false">
        <listOfReactants>
          <speciesReference species="Source"/>
        </listOfReactants>
        <listOfProducts>
          <speciesReference species="Tau"/>
        </listOfProducts>
        <kineticLaw>
          <math xmlns="http://www.w3.org/1998/Math/MathML">
            <apply>
              <times/>
              <ci> ksynTau </ci>
              <ci> Source </ci>
            </apply>
          </math>
        </kineticLaw>
      </reaction>
      <reaction id="TauProteasomeBinding" reversible="false">
        <listOfReactants>
          <speciesReference species="Tau"/>
          <speciesReference species="Proteasome"/>
        </listOfReactants>
        <listOfProducts>
          <speciesReference species="Proteasome_Tau"/>
        </listOfProducts>
        <kineticLaw>
          <math xmlns="http://www.w3.org/1998/Math/MathML">
            <apply>
              <times/>
              <ci> kbinTauProt </ci>
              <ci> Tau </ci>
              <ci> Proteasome </ci>
            </apply>
          </math>
        </kineticLaw>
      </reaction>
      <reaction id="Tau20SProteasomeDegradation" reversible="false">
        <listOfReactants>
          <speciesReference species="Proteasome_Tau"/>
        </listOfReactants>
        <listOfProducts>
          <speciesReference species="Proteasome"/>
        </listOfProducts>
        <kineticLaw>
          <math xmlns="http://www.w3.org/1998/Math/MathML">
            <apply>
              <times/>
              <ci> kdegTau20SProt </ci>
              <ci> Proteasome_Tau </ci>
            </apply>
          </math>
        </kineticLaw>
      </reaction>
      <reaction id="AbetaAggregation1" reversible="false">
        <listOfReactants>
          <speciesReference species="Abeta" stoichiometry="2"/>
        </listOfReactants>
        <listOfProducts>
          <speciesReference species="AbDim"/>
        </listOfProducts>
        <kineticLaw>
          <math xmlns="http://www.w3.org/1998/Math/MathML">
            <apply>
              <times/>
              <ci> kdimerAbeta </ci>
              <ci> Abeta </ci>
              <apply>
                <minus/>
                <ci> Abeta </ci>
                <cn type="integer"> 1 </cn>
              </apply>
              <cn> 0.5 </cn>
            </apply>
          </math>
        </kineticLaw>
      </reaction>
      <reaction id="AbetaPlaqueFormation1" reversible="false">
        <listOfReactants>
          <speciesReference species="AbDim" stoichiometry="2"/>
        </listOfReactants>
        <listOfProducts>
          <speciesReference species="AbP"/>
        </listOfProducts>
        <kineticLaw>
          <math xmlns="http://www.w3.org/1998/Math/MathML">
            <apply>
              <times/>
              <ci> kpf </ci>
              <ci> AbDim </ci>
              <apply>
                <minus/>
                <ci> AbDim </ci>
                <cn type="integer"> 1 </cn>
              </apply>
              <cn> 0.5 </cn>
            </apply>
          </math>
        </kineticLaw>
      </reaction>
      <reaction id="AbetaPlaqueGrowth" reversible="false">
        <listOfReactants>
          <speciesReference species="AbDim"/>
          <speciesReference species="AbP"/>
        </listOfReactants>
        <listOfProducts>
          <speciesReference species="AbP" stoichiometry="2"/>
        </listOfProducts>
        <kineticLaw>
          <math xmlns="http://www.w3.org/1998/Math/MathML">
            <apply>
              <divide/>
              <apply>
                <times/>
                <ci> kpg </ci>
                <ci> AbDim </ci>
                <apply>
                  <power/>
                  <ci> AbP </ci>
                  <cn type="integer"> 2 </cn>
                </apply>
              </apply>
              <apply>
                <plus/>
                <apply>
                  <power/>
                  <ci> kpghalf </ci>
                  <cn type="integer"> 2 </cn>
                </apply>
                <apply>
                  <power/>
                  <ci> AbP </ci>
                  <cn type="integer"> 2 </cn>
                </apply>
              </apply>
            </apply>
          </math>
        </kineticLaw>
      </reaction>
      <reaction id="AbetaDisaggregation1" reversible="false">
        <listOfReactants>
          <speciesReference species="AbDim"/>
        </listOfReactants>
        <listOfProducts>
          <speciesReference species="Abeta" stoichiometry="2"/>
        </listOfProducts>
        <kineticLaw>
          <math xmlns="http://www.w3.org/1998/Math/MathML">
            <apply>
              <times/>
              <ci> kdedimerAbeta </ci>
              <ci> AbDim </ci>
            </apply>
          </math>
        </kineticLaw>
      </reaction>
      <reaction id="AbetaDisaggregation3" reversible="false">
        <listOfReactants>
          <speciesReference species="AbP"/>
        </listOfReactants>
        <listOfProducts>
          <speciesReference species="AbDim"/>
        </listOfProducts>
        <kineticLaw>
          <math xmlns="http://www.w3.org/1998/Math/MathML">
            <apply>
              <times/>
              <ci> kdisaggAbP1 </ci>
              <ci> AbP </ci>
            </apply>
          </math>
        </kineticLaw>
      </reaction>
      <reaction id="AbetaDisaggregation4" reversible="false">
        <listOfReactants>
          <speciesReference species="AbP"/>
          <speciesReference species="antiAb"/>
        </listOfReactants>
        <listOfProducts>
          <speciesReference species="AbDim"/>
          <speciesReference species="antiAb"/>
        </listOfProducts>
        <kineticLaw>
          <math xmlns="http://www.w3.org/1998/Math/MathML">
            <apply>
              <times/>
              <ci> kdisaggAbP2 </ci>
              <ci> antiAb </ci>
              <ci> AbP </ci>
            </apply>
          </math>
        </kineticLaw>
      </reaction>
      <reaction id="Abeta_antiAbBinding" reversible="false">
        <listOfReactants>
          <speciesReference species="Abeta"/>
          <speciesReference species="antiAb"/>
        </listOfReactants>
        <listOfProducts>
          <speciesReference species="Abeta_antiAb"/>
        </listOfProducts>
        <kineticLaw>
          <math xmlns="http://www.w3.org/1998/Math/MathML">
            <apply>
              <times/>
              <ci> kbinAbantiAb </ci>
              <ci> Abeta </ci>
              <ci> antiAb </ci>
            </apply>
          </math>
        </kineticLaw>
      </reaction>
      <reaction id="AbDim_antiAbBinding" reversible="false">
        <listOfReactants>
          <speciesReference species="AbDim"/>
          <speciesReference species="antiAb"/>
        </listOfReactants>
        <listOfProducts>
          <speciesReference species="AbDim_antiAb"/>
        </listOfProducts>
        <kineticLaw>
          <math xmlns="http://www.w3.org/1998/Math/MathML">
            <apply>
              <times/>
              <ci> kbinAbantiAb </ci>
              <ci> AbDim </ci>
              <ci> antiAb </ci>
            </apply>
          </math>
        </kineticLaw>
      </reaction>
      <reaction id="Abeta_antiAbDegredation" reversible="false">
        <listOfReactants>
          <speciesReference species="Abeta_antiAb"/>
        </listOfReactants>
        <listOfProducts>
          <speciesReference species="antiAb"/>
        </listOfProducts>
        <kineticLaw>
          <math xmlns="http://www.w3.org/1998/Math/MathML">
            <apply>
              <times/>
              <ci> kdegAbetaAntiAb </ci>
              <ci> Abeta_antiAb </ci>
            </apply>
          </math>
        </kineticLaw>
      </reaction>
      <reaction id="AbDim_antiAbDegredation" reversible="false">
        <listOfReactants>
          <speciesReference species="AbDim_antiAb"/>
        </listOfReactants>
        <listOfProducts>
          <speciesReference species="antiAb"/>
        </listOfProducts>
        <kineticLaw>
          <math xmlns="http://www.w3.org/1998/Math/MathML">
            <apply>
              <times/>
              <ci> kdegAbetaAntiAb </ci>
              <ci> AbDim_antiAb </ci>
            </apply>
          </math>
        </kineticLaw>
      </reaction>
      <reaction id="GliaActivationStep1" reversible="false">
        <listOfReactants>
          <speciesReference species="GliaI"/>
          <speciesReference species="AbP"/>
        </listOfReactants>
        <listOfProducts>
          <speciesReference species="GliaP1"/>
          <speciesReference species="AbP"/>
        </listOfProducts>
        <kineticLaw>
          <math xmlns="http://www.w3.org/1998/Math/MathML">
            <apply>
              <times/>
              <ci> kactglia1 </ci>
              <ci> GliaI </ci>
              <ci> AbP </ci>
            </apply>
          </math>
        </kineticLaw>
      </reaction>
      <reaction id="GliaActivationStep2" reversible="false">
        <listOfReactants>
          <speciesReference species="GliaP1"/>
          <speciesReference species="AbP"/>
        </listOfReactants>
        <listOfProducts>
          <speciesReference species="GliaP2"/>
          <speciesReference species="AbP"/>
        </listOfProducts>
        <kineticLaw>
          <math xmlns="http://www.w3.org/1998/Math/MathML">
            <apply>
              <times/>
              <ci> kactglia1 </ci>
              <ci> GliaP1 </ci>
              <ci> AbP </ci>
            </apply>
          </math>
        </kineticLaw>
      </reaction>
      <reaction id="GliaActivationStep3" reversible="false">
        <listOfReactants>
          <speciesReference species="GliaP2"/>
          <speciesReference species="antiAb"/>
        </listOfReactants>
        <listOfProducts>
          <speciesReference species="GliaA"/>
          <speciesReference species="antiAb"/>
        </listOfProducts>
        <kineticLaw>
          <math xmlns="http://www.w3.org/1998/Math/MathML">
            <apply>
              <times/>
              <ci> kactglia2 </ci>
              <ci> GliaP2 </ci>
              <ci> antiAb </ci>
            </apply>
          </math>
        </kineticLaw>
      </reaction>
      <reaction id="GliaInactivationStep1" reversible="false">
        <listOfReactants>
          <speciesReference species="GliaA"/>
        </listOfReactants>
        <listOfProducts>
          <speciesReference species="GliaP2"/>
        </listOfProducts>
        <kineticLaw>
          <math xmlns="http://www.w3.org/1998/Math/MathML">
            <apply>
              <times/>
              <ci> kinactglia1 </ci>
              <ci> GliaA </ci>
            </apply>
          </math>
        </kineticLaw>
      </reaction>
      <reaction id="GliaInactivationStep2" reversible="false">
        <listOfReactants>
          <speciesReference species="GliaP2"/>
        </listOfReactants>
        <listOfProducts>
          <speciesReference species="GliaP1"/>
        </listOfProducts>
        <kineticLaw>
          <math xmlns="http://www.w3.org/1998/Math/MathML">
            <apply>
              <times/>
              <ci> kinactglia2 </ci>
              <ci> GliaP2 </ci>
            </apply>
          </math>
        </kineticLaw>
      </reaction>
      <reaction id="GliaInactivationStep3" reversible="false">
        <listOfReactants>
          <speciesReference species="GliaP1"/>
        </listOfReactants>
        <listOfProducts>
          <speciesReference species="GliaI"/>
        </listOfProducts>
        <kineticLaw>
          <math xmlns="http://www.w3.org/1998/Math/MathML">
            <apply>
              <times/>
              <ci> kinactglia2 </ci>
              <ci> GliaP1 </ci>
            </apply>
          </math>
        </kineticLaw>
      </reaction>
      <reaction id="AbetaBindingToGlia" reversible="false">
        <listOfReactants>
          <speciesReference species="AbP"/>
          <speciesReference species="GliaA"/>
        </listOfReactants>
        <listOfProducts>
          <speciesReference species="AbP_GliaA"/>
        </listOfProducts>
        <kineticLaw>
          <math xmlns="http://www.w3.org/1998/Math/MathML">
            <apply>
              <times/>
              <ci> kbinAbPGlia </ci>
              <ci> AbP </ci>
              <ci> GliaA </ci>
            </apply>
          </math>
        </kineticLaw>
      </reaction>
      <reaction id="AbetaReleaseFromGlia" reversible="false">
        <listOfReactants>
          <speciesReference species="AbP_GliaA"/>
        </listOfReactants>
        <listOfProducts>
          <speciesReference species="AbP"/>
          <speciesReference species="GliaA"/>
        </listOfProducts>
        <kineticLaw>
          <math xmlns="http://www.w3.org/1998/Math/MathML">
            <apply>
              <times/>
              <ci> krelAbPGlia </ci>
              <ci> AbP_GliaA </ci>
            </apply>
          </math>
        </kineticLaw>
      </reaction>
      <reaction id="AbetaPlaqueClearanceByGlia" reversible="false">
        <listOfReactants>
          <speciesReference species="AbP_GliaA"/>
        </listOfReactants>
        <listOfProducts>
          <speciesReference species="GliaA"/>
          <speciesReference species="degAbetaGlia"/>
        </listOfProducts>
        <kineticLaw>
          <math xmlns="http://www.w3.org/1998/Math/MathML">
            <apply>
              <times/>
              <ci> kdegAbPGlia </ci>
              <ci> AbP_GliaA </ci>
            </apply>
          </math>
        </kineticLaw>
      </reaction>
      <reaction id="ROSgenerationByGlia" reversible="false">
        <listOfReactants>
          <speciesReference species="AbP_GliaA"/>
        </listOfReactants>
        <listOfProducts>
          <speciesReference species="AbP_GliaA"/>
          <speciesReference species="ROS"/>
        </listOfProducts>
        <kineticLaw>
          <math xmlns="http://www.w3.org/1998/Math/MathML">
            <apply>
              <times/>
              <ci> kgenROSGlia </ci>
              <ci> AbP_GliaA </ci>
            </apply>
          </math>
        </kineticLaw>
      </reaction>
      <reaction id="antiAbRemoval" reversible="false">
        <listOfReactants>
          <speciesReference species="antiAb"/>
        </listOfReactants>
        <listOfProducts>
          <speciesReference species="Sink"/>
        </listOfProducts>
        <kineticLaw>
          <math xmlns="http://www.w3.org/1998/Math/MathML">
            <apply>
              <times/>
              <ci> kdegAntiAb </ci>
              <ci> antiAb </ci>
            </apply>
          </math>
        </kineticLaw>
      </reaction>
      <reaction id="ROSremoval" reversible="false">
        <listOfReactants>
          <speciesReference species="ROS"/>
        </listOfReactants>
        <listOfProducts>
          <speciesReference species="Sink"/>
        </listOfProducts>
        <kineticLaw>
          <math xmlns="http://www.w3.org/1998/Math/MathML">
            <apply>
              <times/>
              <ci> kremROS </ci>
              <ci> ROS </ci>
            </apply>
          </math>
        </kineticLaw>
      </reaction>
    </listOfReactions>
    <listOfEvents>
      <event id="ImmunizeCell">
        <trigger>
          <math xmlns="http://www.w3.org/1998/Math/MathML">
            <apply>
              <geq/>
              <csymbol encoding="text" definitionURL="http://www.sbml.org/sbml/symbols/time"> t </csymbol>
              <cn type="integer"> 345600 </cn>
            </apply>
          </math>
        </trigger>
        <listOfEventAssignments>
          <eventAssignment variable="antiAb">
            <math xmlns="http://www.w3.org/1998/Math/MathML">
              <cn type="integer"> 50 </cn>
            </math>
          </eventAssignment>
        </listOfEventAssignments>
      </event>
    </listOfEvents>
  </model>
</sbml>
